# Supplementary material for: Intermolecular Organization of a Lyotropic Liquid Crystal and Carbon Dot Composite in Microfluidic Channels: Surface and Dynamic Effects
Source: Nanomaterials (Basel). 2025 Nov 6;15(21):1682. doi: 10.3390/nano15211682 (PMC12610427; doi:10.3390/nano15211682)
Supplement: Supplementary file 1 [file nanomaterials-15-01682-s001.zip]

Archive with 1 entries (1 files):
- nanomaterials-3951791-supplementary.pdf
